# Supplementary material for: Characterizing and distinguishing the earliest woody euphyllophytes based on secondary xylem anatomy: method development and application
Source: Ann Bot. 2025 Jun 13;137(6):1602–23. doi: 10.1093/aob/mcaf122 (PMC13274980; doi:10.1093/aob/mcaf122)
Supplement: mcaf122_Supplementary_Data [file mcaf122_supplementary_data.zip]

Archive with 4 entries (4 files):
- CasselmanTomescu2024_SupplementaryDataSheet1_R1.xlsx
- CasselmanTomescu2024_SupplementaryDataSheet2.pdf
- CasselmanTomescu2024_SupplementaryFigures_R1.docx
- CasselmanTomescu2024_SupplementaryNote.docx
