# Supplementary material for: Characterizing and distinguishing the earliest woody euphyllophytes based on secondary xylem anatomy: method development and application
Source: Ann Bot. 2025 Jun 13;137(6):1602–23. doi: 10.1093/aob/mcaf122 (PMC13274980; doi:10.1093/aob/mcaf122)
Supplement: mcaf122_Supplementary_Data [file mcaf122_supplementary_data.zip › CasselmanTomescu2024_SupplementaryDataSheet1_R1.xlsx]

## Sheet: Summary
Taxon / specimen	Number of tracheids files measured	Number of tracheids measured per file	Total tracheids measured
Living taxa
Ginkgo stem	10	10 - 21	133
Ginkgo root	10	11 - 15	125
Sequoia stem	9	9 - 10	86
Pinus stem	12	10	120
Pinus root	9	8 - 11	86
Ephedra stem	10	9 - 12	106
Previously described Early Devonian fossil taxa
Psilophyton	10	4 - 9	60
Armoricaphyton	10	9 - 11	101
Franhueberia	10	8 - 18	105
Gmujij	10	6 - 12	84
New fossil specimens from the Battery Point Formation
Specimen 1 (USNM 557840 Cbot a)	5	5 - 9	35
Specimen 2 (USNM 557839-2b Atop d)	8	4 - 8	57
Specimen 3 (USNM 557839-2b Bbot a)	11	6 - 8	82
Specimen 4 (USNM 557840 Fbot a)	3	4 - 10	19
Specimen 5 (USNM 557840 Htop b)	10	6 - 13	94
Specimen 6 (USNM 557840 Fbot c)	14	5 - 9	87

## Sheet: Ginkgo stem
File A (μm) Rank	Radial	Tangential
0		18.153
1	21.416	17.298
2	24.609	20.895
3	18.643	20.301
4	21.74	18.645
5	19.585	20.151
6	22.669	20.689
7	22.419	18.713
8	24.289	20.815
9	21.712	26.517
10	19.457	28.477
11	24.756	20.426
12	21.727	27.161
13	16.638	26.235
14	16.976	24.972
15	14.235	30.869
16	20.958	28.567
17	18.336	29.972
18	22.057	30.871
19	17.819	32.586
20	15.291	31.731
21	15.291	27.186
File B (μm) Rank	Radial	Tangential
0		17.533
1	13.287	18.888
2	22.985	18.203
3	17.682	16.847
4	21.865	15.377
5	20.408	20.156
6	16.007	20.587
7	16.948	20.685
8	20.902	19.779
9	23.644	21.878
10	17.376	22.754
11	25.209	21.602
File C (μm) Rank	Radial	Tangential
0		22.323
1	16.534	20.845
2	20.05	21.194
3	14.659	23.664
4	18.329	24.232
5	16.457	23.664
6	22.648	26.761
7	23.141	27.289
8	20.071	28.182
9	20.658	27.092
10	19.287	29.002
11	24.522	27.066
12	16.096	29.21
13	16.906	27.9
14	21.697	26.766
File D (μm) Rank	Radial	Tangential
0		15.164
1	29.445	14.756
2	23.435	17.431
3	32.433	17.79
4	22.205	23.149
5	24.664	20.094
6	24.591	21.835
7	15.465	24.924
8	21.618	22.786
9	20.104	23.512
10	18.467	22.857
11	20.748	21.537
File E (μm) Rank	Radial	Tangential
0		20.869
1	20.636	22.745
2	26.339	23.318
3	21.04	27.523
4	20.454	25.408
5	23.448	28.427
6	16.273	29.879
7	24.501	30.844
8	16.608	26.963
9	26.517	23.955
10	16.758	25.992
File F (μm) Rank	Radial	Tangential
0		17.364
1	23.771	21.569
2	28.035	19.974
3	25.672	24.756
4	30.337	24.444
5	23.903	28.068
6	22.278	31.27
7	16.481	33.042
8	23.112	30.08
9	18.265	31.878
10	24.563	29.531
11	16.657	33.502
12	23.358	31.796
13	21.633	29.551
File G (μm) Rank	Radial	Tangential
0		23.942
1	23.015	23.503
2	19.991	22.373
3	15.329	24.517
4	20.72	23.034
5	15.192	23.921
6	25.281	22.43
7	19.417	23.639
8	24.322	23.812
9	19.415	26.507
10	19.791	26.911
11	18.291	26.708
File H (μm) Rank	Radial	Tangential
0		16.435
1	24.011	19.153
2	20.843	17.707
3	25.791	22.673
4	17.993	20.791
5	12.222	22.373
6	20.497	20.843
7	14.733	23.356
8	19.848	23.762
9	18.448	26.273
10	17.036	24.884
11	18.136	18.422
File I (μm) Rank	Radial	Tangential
0		11.268
1	25.568	14.271
2	30.919	19.952
3	20.015	20.508
4	23.423	20.523
5	24.821	22.168
6	24.496	19.101
7	22.864	23.731
8	17.086	22.255
9	23.423	20.6
10	21.267	22.535
11	23.518	20.256
12	19.396	25.6
13	24.216	21.707
14	14.824	22.755
15	17.978	23.644
16	13.031	25.157
17	19.103	23.957
File J (μm) Rank	Radial	Tangential
0		12.949
1	25.686	16.696
2	27.003	16.856
3	27.34	22.767
4	26.897	24.572
5	24.041	25.282
6	18.839	26.404
7	25.401	25.057
8	20.603	28.74
9	26.231	27.472
10	21.532	29.882
11	15.602	28.291
12	19.307	29.919
13	23.034	29.677
14	22.926	26.784

## Sheet: Ginkgo root
File A (μm) Rank	Radial	Tangential
0		21.966
1	25.915	26.637
2	40.909	17.487
3	42.224	21.657
4	37.485	21.998
5	34.819	25.222
6	42.383	23.841
7	36.359	26.535
8	48.574	28.254
9	46.056	27.861
10	34.382	31.643
11	25.978	31.586
File B (μm) Rank	Radial	Tangential
0		21.402
1	25.483	22.006
2	53.188	24.609
3	48.32	28.197
4	48.481	21.433
5	45.698	18.702
6	52.479	16.568
7	43.667	20.312
8	33.427	28.387
9	45.296	31.049
10	44.652	32.639
11	31.011	33.808
12	22.885	31.513
File C (μm) Rank	Radial	Tangential
0		15.181
1	30.258	20.965
2	23.615	23.112
3	54.586	24.671
4	48.805	28.334
5	49.559	22.45
6	45.276	19.22
7	50.148	18.991
8	44.488	19.763
9	33.228	27.963
10	45.001	30.734
11	45.276	33.201
12	30.621	31.682
13	24.936	32.356
File D (μm) Rank	Radial	Tangential
0		23.28
1	18.442	27.211
2	48.382	32.511
3	32.06	30.928
4	40.828	27.827
5	41.062	25.916
6	39.588	33.035
7	41.721	28.355
8	37.319	26.225
9	22.122	30.135
10	42.499	26.222
11	52.703	24.839
12	49.501	27.597
13	31.995	23.261
14	35.615	29.924
15	33.21	26.602
File E (μm) Rank	Radial	Tangential
0		28.348
1	24.465	28.678
2	43.401	26.234
3	48.203	31.23
4	36.099	34.947
5	39.962	28.274
6	34.822	31.295
7	39.694	26.982
8	36.324	34.252
9	31.939	38.33
10	52.366	33.554
11	47.765	35.652
12	23.984	38.687
File F (μm) Rank	Radial	Tangential
0		22.485
1	25.902	25.03
2	43.444	21.287
3	40.031	18.929
4	43.224	19.75
5	36.853	27.435
6	37.098	25.038
7	38.987	26.405
8	46.622	29.441
9	46.612	28.552
10	35.868	30.86
11	25.218	34.436
File G (μm) Rank	Radial	Tangential
0		17.527
1	41.141	18.519
2	55.986	18.077
3	54.886	21.214
4	34.127	25.724
5	38.911	19.891
6	43.899	26.462
7	38.698	26.537
8	33.086	28.649
9	49.333	25.902
10	43.789	28.017
11	40.397	31.421
File H (μm) Rank	Radial	Tangential
0		23.767
1	27.29	30.34
2	44.253	30.615
3	46.175	24.806
4	51.503	21.429
5	34.604	28.355
6	45.471	27.756
7	44.436	31.374
8	40.015	32.5
9	22.239	35.856
10	20.498	34.936
11	45.821	30.95
12	48.898	32.656
13	39.742	36.891
File I (μm) Rank	Radial	Tangential
0		20.379
1	43.676	19.608
2	50.2	23.595
3	49.678	20.363
4	52.222	21.755
5	48.725	23.871
6	41.161	22.513
7	29.16	25.621
8	43.851	23.275
9	29.216	25.614
10	35.63	24.065
11	40.172	25.809
12	27.537	26.042
13	25.317	30.183
14	44.684	29.634
File J (μm) Rank	Radial	Tangential
0		19.361
1	30.301	24.636
2	23.219	24.615
3	41.722	22.594
4	43.276	21.714
5	48.297	18.999
6	40.117	25.835
7	38.801	25.146
8	35.218	27.673
9	30.354	27.06
10	25.96	26.35
11	51.651	25.049
12	46.627	29.515
13	28.066	30.394

## Sheet: Sequoia stem
File A (μm) Rank	Radial	Tangential
0		10.375
1	15.938	10.598
2	15.318	12.734
3	18.896	13.894
4	14.207	14.991
5	12.644	15.232
6	18.388	15.109
7	14.639	17.668
8	10.17	17.294
9	15.877	16.986
10	17.832	15.956
File B (μm) Rank	Radial	Tangential
0		6.915
1	17.225	12.654
2	19.598	10.186
3	19.35	10.879
4	12.43	13.203
5	15.335	11.173
6	17.47	13.536
7	13.844	13.717
8	12.077	12.572
9	14.352	12.66
10	14.134	12.852
File C (μm) Rank	Radial	Tangential
0		9.145
1	17.539	11.496
2	15.415	10.634
3	13.496	13.822
4	14.813	11.521
5	16.677	11.068
6	14.674	11.203
7	15.206	11.787
8	14.546	12.421
9	18.899	11.956
File D (μm) Rank	Radial	Tangential
0		5.676
1	20.332	10.002
2	22.304	10.495
3	19.042	14.277
4	12.824	13.045
5	16.433	13.803
6	11.881	14.023
7	17.279	12.12
8	20.128	14.903
9	20.77	14.348
File E (μm) Rank	Radial	Tangential
0		5.873
1	18.193	8.763
2	13.28	11.256
3	16.158	9.238
4	14.06	11.086
5	17.942	11.072
6	13.035	14.573
7	15.465	13.293
8	14.976	13.721
9	13.254	11.041
File F (μm) Rank	Radial	Tangential
0		6.796
1	17.35	10.489
2	13.763	9.747
3	14.573	10.779
4	15.563	11.157
5	16.487	13.465
6	14.019	12.576
7	15.634	15.208
8	12.991	15.47
9	13.571	15.676
10	17.568	14.389
File G (μm) Rank	Radial	Tangential
0		8.796
1	16.75	9.856
2	19.174	9.923
3	13.718	11.153
4	15.564	11.304
5	17.738	11.747
6	15.357	13.959
7	17.614	13.24
8	15.105	14.987
9	10.126	14.891
File H (μm) Rank	Radial	Tangential
0		13.432
1	16.403	13.499
2	21.948	12.199
3	18.662	16.061
4	22.922	15.541
5	23.067	17.455
6	14.504	17.083
7	16.098	15.286
8	23.01	17.293
9	17.73	23.072
10	14.821	19.932
File I (μm) Rank	Radial	Tangential
0		12.551
1	17.207	14.533
2	16.561	12.722
3	21.835	14.247
4	20.034	14.956
5	19.375	13.967
6	24.969	16.485
7	17.607	16.048
8	14.945	14.29
9	19.626	17.571
10	16.4	16.761

## Sheet: Pinus stem
File A (μm) Rank	Radial	Tangential
0		13.251
1	7.895	12.575
2	13.312	9.595
3	13.418	11.76
4	17.572	11.734
5	15.948	12.789
6	15.022	14.365
7	17.838	11.314
8	16.835	12.69
9	16.36	13.225
10	21.502	14.095
File B (μm) Rank	Radial	Tangential
0		8.296
1	15.601	9.598
2	17.331	8.919
3	14.645	9.865
4	15.135	9.349
5	19.371	8.513
6	17.754	11.012
7	15.831	12.728
8	13.007	13.412
9	15.557	12.863
10	13.784	12.387
File C (μm) Rank	Radial	Tangential
0		9.157
1	15.407	11.228
2	14.701	10.732
3	15.49	10.137
4	12.522	11.92
5	14.946	12.226
6	13.482	12.73
7	9.503	13.072
8	12.26	13.264
9	13.428	13.063
10	17.045	13.393
File D (μm) Rank	Radial	Tangential
0		8.665
1	8.95	9.617
2	9.529	10.648
3	10.42	11.616
4	11.902	12.43
5	12.11	9.83
6	10.535	12.961
7	13.305	13.251
8	13.008	14.679
9	15.014	13.232
10	15.416	15.081
File E (μm) Rank	Radial	Tangential
0		11.248
1	11.8	10.256
2	15.373	11.431
3	14.815	12.268
4	15.583	10.975
5	14.385	11.217
6	13.719	11.625
7	14.747	14.017
8	13.179	12.09
9	12.147	15.244
10	13.862	15.184
File F (μm) Rank	Radial	Tangential
0		8.984
1	13.125	12.333
2	18.832	12.521
3	15.266	13.177
4	12.979	14.013
5	16.094	11.734
6	16.41	15.237
7	15.531	13.412
8	18.292	14.054
9	16.854	14.828
10	12.093	16.095
File G (μm) Rank	Radial	Tangential
0		5.903
1	11.275	8.595
2	9.015	10.432
3	11.268	10.899
4	13.598	11.716
5	12.444	13.568
6	14.189	13.648
7	12.567	12.252
8	13.403	13.11
9	13.519	12.556
10	17.162	12.232
File H (μm) Rank	Radial	Tangential
0		9.117
1	14.657	9.177
2	13.397	12.22
3	15.022	14.13
4	15.275	14.657
5	11.785	14.19
6	13.664	12.064
7	15.555	13.125
8	17.707	10.999
9	16.488	11.806
10	17.162	14.054
File I (μm) Rank	Radial	Tangential
0		9.731
1	12.189	10.271
2	16.935	13.79
3	14.482	13.721
4	17.975	14.887
5	14.029	12.492
6	14.73	12.093
7	15.946	11.625
8	15.173	11.672
9	14.7	13.342
10	16.641	15.644
File J (μm) Rank	Radial	Tangential
0		7.757
1	12.524	8.623
2	17.116	8.349
3	16.906	12.293
4	17.798	12.603
5	17.835	12.184
6	17.798	13.031
7	17.713	13.037
8	17.698	15.123
9	14.933	14.073
10	13.771	12.811
File K (μm) Rank	Radial	Tangential
0		8.167
1	14.065	10.802
2	14.221	11.946
3	13.924	13.459
4	16.625	12.267
5	17.56	13.596
6	15.821	13.36
7	19.351	14.198
8	20.99	12.889
9	21.459	13.46
10	18.068	14.064
File L (μm) Rank	Radial	Tangential
0		11.72
1	11.059	14.001
2	14.492	13.938
3	15.709	12.957
4	19.348	12.978
5	13.849	14.645
6	12.97	11.86
7	18.275	11.193
8	19.924	13.931
9	16.425	14.601
10	13.886	13.646

## Sheet: Pinus root
File A (μm) Rank	Radial	Tangential
0		17.304
1	22.39	13.879
2	16.074	18.969
3	20.947	18.661
4	19.035	20.394
5	21.353	22.166
6	26.858	18.89
7	22.871	20.069
8	26.632	22.86
9	23.175	21.806
10	18.872	22.115
File B (μm) Rank	Radial	Tangential
0		10.795
1	11.733	13.067
2	24.146	14.741
3	20.633	15.517
4	22.269	15.233
5	22.507	16.334
6	19.434	17.517
7	25.734	21.006
8	28.544	23.866
9	23.705	24.244
10	22.075	22.604
11	17.097	25.125
File C (μm) Rank	Radial	Tangential
0		14.081
1	18.332	16.113
2	18.429	18.33
3	22.432	18.097
4	18.876	17.986
5	22.523	18.032
6	21.625	19.248
7	23.12	20.623
8	23.029	20.922
9	25.487	21.216
10	25.135	20.663
File D (μm) Rank	Radial	Tangential
0		21.336
1	17.776	21.021
2	21.559	20.743
3	8.119	22.621
4	22.089	21.012
5	20.738	23.316
6	24.776	17.504
7	21.828	18.582
8	23.753	15.891
9	26.502	19.204
10	25.854	22.358
File E (μm) Rank	Radial	Tangential
0		9.979
1	11.39	10.094
2	14.26	14.897
3	13.732	20.185
4	16.62	17.223
5	17.585	16.949
6	21.615	13.302
7	24.888	14.173
8	26.879	23.08
9	20.569	28.394
10	19.228	25.208
File F (μm) Rank	Radial	Tangential
0		14.855
1	18.209	17.029
2	10.844	18.207
3	20.426	18.407
4	21.141	20.82
5	19.748	24.155
6	24.8	24.555
7	26.493	26.185
8	29.02	24.004
File G (μm) Rank	Radial	Tangential
0		19.992
1	19.867	20.813
2	16.053	19.731
3	21.908	22.46
4	19.377	21.377
5	21.657	21.39
6	28.11	21.225
7	24.313	21.447
8	22.397	22.371
File H (μm) Rank	Radial	Tangential
0		13.721
1	15.13	19.804
2	16.062	17.253
3	13.998	22.064
4	21.93	17.694
5	21.025	17.304
6	26.14	18.48
7	22.076	18.52
8	25.307	20.054
9	27.632	19.791
10	31.598	24.67
File I (μm) Rank	Radial	Tangential
0		12.991
1	15.491	17.137
2	18.634	16.42
3	14.44	20.992
4	15.042	18.57
5	14.519	19.589
6	10.981	17.26
7	19.028	20.193
8	19.856	22.278
9	26.104	19.553

## Sheet: Ephedra stem
File A (μm) Rank	Radial	Tangential
0		8.012
1	6.516	8.959
2	6.567	7.88
3	8.282	7.406
4	11.909	7.627
5	9.634	6.718
6	10.002	8.803
7	8.388	8.26
8	9.361	9.348
9	7.189	9.26
10	9.139	9.725
11	7.657	9.21
File B (μm) Rank	Radial	Tangential
0		12.827
1	10.13	10.908
2	8.386	10.366
3	7.817	11.966
4	6.564	11.832
5	9.439	12.259
6	8.819	10.938
7	9.645	12.127
8	6.803	11.095
9	6.941	12.885
10	7.815	14.111
11	7.631	14.331
12	7.093	11.586
File C (μm) Rank	Radial	Tangential
0		10.513
1	9.528	10.681
2	8.432	13.078
3	7.454	13.506
4	5.922	13.383
5	8.946	14.527
6	8.365	13.194
7	8.883	12.824
8	9.579	11.595
9	7.391	12.486
10	7.908	12.09
File D (μm) Rank	Radial	Tangential
0		6.01
1	10.072	8.172
2	10.383	8.248
3	8.86	9.559
4	8.383	9.158
5	9.322	9.468
6	8.801	9.495
7	8.352	9.596
8	7.679	11.426
9	8.553	10.485
10	7.051	11.515
11	6.723	10.113
File E (μm) Rank	Radial	Tangential
0		10.225
1	10.641	10.554
2	8.984	10.62
3	8.915	11.506
4	10.098	12.691
5	10.709	11.89
6	10.177	13.309
7	8.853	14.142
8	7.867	12.631
9	9.838	13.236
10	8.343	12.404
File F (μm) Rank	Radial	Tangential
0		12.124
1	8.618	11.494
2	10.67	11.876
3	14.495	12.259
4	11.715	11.693
5	8.968	11.111
6	9.473	11.131
7	11.284	11.487
8	11.796	10.749
9	11.271	11.926
10	10.739	10.339
File G (μm) Rank	Radial	Tangential
0		7.601
1	11.962	8.869
2	9.21	9.751
3	8.123	8.664
4	10.995	8.935
5	10.684	9.492
6	10.321	10.289
7	8.972	9.48
8	9.492	10.844
9	9.573	12.467
10	8.163	11.646
11	7.045	11.372
File H (μm) Rank	Radial	Tangential
0		9.263
1	6.721	9.457
2	8.682	8.398
3	9.135	8.481
4	8.373	7.769
5	8.214	9.627
6	8.368	6.903
7	9.298	8.417
8	9.192	8.841
9	9.325	9.152
File I (μm) Rank	Radial	Tangential
0		8.952
1	9.687	9.189
2	8.84	9.331
3	9.941	10.554
4	8.498	11.29
5	10.363	10.433
6	8.968	11.367
7	6.459	11.144
8	8.127	12.706
9	6.834	11.644
10	7.153	9.669
File J (μm) Rank	Radial	Tangential
0		8.652
1	5.442	7.871
2	8.195	9.762
3	10.196	8.664
4	9.242	9.747
5	6.593	10.303
6	6.521	10.25
7	10.076	12.455
8	8.463	11.655
9	7.39	10.684
10	8.127	10.728
11	8.681	10.995
12	6.436	11.475

## Sheet: Psilophyton
File A (μm) Rank	Radial	Tangential
0		45.556
1	51.396	64.52
2	44.423	63.158
3	55.08	64.245
4	38.819	59.592
5	33.287	85.211
File B (μm) Rank	Radial	Tangential
0		19.233
1	54.046	46.451
2	47.229	31.307
3	38.809	40.368
4	32.529	42.288
5	41.453	57.147
File C (μm) Rank	Radial	Tangential
0		20.763
1	34.301	31.331
2	36.874	28.085
3	37.498	28.356
4	67.71	33.472
File D (μm) Rank	Radial	Tangential
0		22.418
1	58.641	47.045
2	52.436	58.038
3	56.879	44.858
4	55.241	45.204
File E (μm) Rank	Radial	Tangential
0		21.701
1	80.566	29.773
2	60.588	44.223
3	45.373	53.695
4	37.082	62.105
5	43.618	66.107
File F (μm) Rank	Radial	Tangential
0		34.416
1	47.04	41.642
2	61.783	40.877
3	69.982	44.261
4	39.174	42.118
5	55.879	50.876
File G (μm) Rank	Radial	Tangential
0		19.768
1	47.908	29.611
2	31.018	23.985
3	58.818	38.132
4	40.552	42.464
5	46.136	50.014
6	46.819	67.737
7	33.861	66.197
8	36.211	61.971
File H (μm) Rank	Radial	Tangential
0		42.836
1	64.803	42.018
2	35.547	53.927
3	54.348	44.203
4	37.792	51.673
5	25.352	53.908
6	36.728	51.653
7	44.024	62.987
8	39.436	51.941
9	24.313	54.694
File I (μm) Rank	Radial	Tangential
0		38.751
1	65.851	21.127
2	39.159	36.862
3	50.153	32.88
4	47.804	41.135
5	51.941	38.955
6	40.942	56.846
File J (μm) Rank	Radial	Tangential
0		20.166
1	31.376	24.109
2	23.068	21.933
3	31.376	30.761
4	55.06	33.993
5	49.195	36.566
6	44.828	51.466
7	32.555	46.633
8	26.199	48.325
9	31.13	53.228

## Sheet: Armoricaphyton
File A (μm) Rank	Radial	Tangential
0		24.566
1	48.727	30.617
2	51.265	33.381
3	57.598	30.634
4	35.198	40.841
5	44.239	45.163
6	53.451	51.871
7	38.105	50.284
8	50.226	59.817
9	42.875	63.582
10	37.357	66.59
File B (μm) Rank	Radial	Tangential
0		24.496
1	30.009	33.556
2	46.571	43.458
3	53.405	51.402
4	45.696	52.225
5	47.16	63.374
6	47.049	64.176
7	32.338	62.303
8	34.969	66.345
9	42.168	70.153
10	33.019	71.904
File C (μm) Rank	Radial	Tangential
0		24.79
1	42.983	30.915
2	49.82	37.458
3	57.427	43.505
4	48.874	51.058
5	49.799	56.909
6	54.487	54.204
7	36.862	58.118
8	29.775	60.717
9	47.504	67.477
10	31.926	71.872
File D (μm) Rank	Radial	Tangential
0		22.344
1	35.225	23.527
2	53.153	32.13
3	51.799	33.196
4	45.757	37.872
5	61.765	42.391
6	60.156	47.853
7	42.452	50.02
8	33.548	49.049
9	38.009	57.604
10	34.996	62.613
File E (μm) Rank	Radial	Tangential
0		16.574
1	39.291	20.355
2	54.374	28.676
3	51.345	33.657
4	38.221	35.454
5	60.66	42.934
6	56.345	46.148
7	47.979	46.408
8	36.154	48.512
9	47.399	46.027
10	36.179	47.255
File F (μm) Rank	Radial	Tangential
0		29.169
1	45.192	33.111
2	44.895	35.172
3	55.772	38.318
4	34.23	40.595
5	60.826	49.525
6	61.142	50.245
7	46.441	46.177
8	25.223	47.376
9	47.244	50.866
10	40.675	51.485
11	32.274	58.01
File G (μm) Rank	Radial	Tangential
0		13.207
1	32.154	16.978
2	43.566	25.319
3	45.701	31.488
4	32.607	35.183
5	58.242	38.232
6	56.384	41.362
7	44.04	44.042
8	47.215	48.234
9	43.479	51.236
10	30.884	59.126
File H (μm) Rank	Radial	Tangential
0		20.064
1	34.482	24.19
2	41.392	28.467
3	48.122	32.783
4	50.562	37.815
5	38.185	41.91
6	48.545	44.45
7	57.12	48.516
8	34.534	48.94
9	31.103	47.97
10	40.622	49.193
11	30.282	58.257
File I (μm) Rank	Radial	Tangential
0		28.374
1	50.765	31.213
2	49.116	29.542
3	50	37.988
4	55.089	37.85
5	52.314	43.06
6	58.971	45.997
7	40.164	52.046
8	33.062	57.629
9	39.416	60.706
File J (μm) Rank	Radial	Tangential
0		28.705
1	44.531	35.738
2	44.887	37.544
3	57.262	39.844
4	48.979	40.779
5	54.622	46.111
6	58.493	47.287
7	43.275	55.781
8	39.464	63.683
9	33.496	62.063
10	38.831	71.552

## Sheet: Franhueberia
File A (μm) Rank	Radial	Tangential
0		17.579
1	23.982	19.956
2	25.2182	22.554
3	27.058	19.478
4	31.037	20.307
5	23.457	23.478
6	28.938	21.535
7	25.849	20.385
8	36.261	21.529
9	26.44	23.21
10	29.205	21.603
File B (μm) Rank	Radial	Tangential
0		15.52
1	23.2794	20.036
2	33.999	18.495
3	20.097	26.815
4	21.519	25.982
5	25.957	19.376
6	28.135	18.846
7	27.748	20.54
8	24.477	21.147
9	29.691	23.798
File C (μm) Rank	Radial	Tangential
0		12.08
1	29.1107	17.465
2	34.985	19.667
3	24.1169	20.872
4	24.83	18.974
5	27.876	20.385
6	27.266	22.869
7	33.421	27.037
8	26.76	29.109
File D (μm) Rank	Radial	Tangential
0		22.902
1	26.565	23.587
2	31.904	19.956
3	34.932	22.974
4	30.389	21.547
5	28.575	21.844
6	34.014	24.947
7	26.757	27.288
8	27.688	26.604
9	20.906	23.541
10	27.673	23.94
File E (μm) Rank	Radial	Tangential
0		15.4
1	28.511	18.376
2	34.066	16.817
3	30.438	18.41
4	24.982	18.183
5	33.279	19.091
6	28.131	22.334
7	27.828	22.765
8	31.357	21.918
9	26.435	21.608
10	29.193	22.51
11	18.914	25.329
File F (μm) Rank	Radial	Tangential
0		7.723
1	9.31	14.716
2	11.948	15.421
3	27.57	19.956
4	38.983	19.513
5	33.503	20.862
6	39.534	23.154
7	35.929	24.301
8	32.505	24.405
9	29.934	28.163
10	30.28	28.296
11	32.413	26.792
12	31.529	23.811
13	28.233	24.726
14	30.614	27.439
15	26.528	29.792
16	29.559	29.082
17	33.191	28.381
18	19.754	24.892
File G (μm) Rank	Radial	Tangential
0		13.4
1	34.742	17.235
2	28.497	18.557
3	30.423	18.804
4	26.195	21.048
5	24.165	20.307
6	25.851	22.557
7	20.754	20.383
8	23.541	19.183
9	22.907	25.398
File H (μm) Rank	Radial	Tangential
0		11.765
1	35.088	16.75
2	28.743	16.355
3	30.476	17.371
4	24.944	18.011
5	31.201	17.481
6	27.486	23.72
7	32.354	21.064
8	24.582	21.601
9	24.35	24.365
File I (μm) Rank	Radial	Tangential
0		19.841
1	15.5891	14.084
2	35.191	16.771
3	26.886	18.311
4	30.0902	20.81
5	20.987	22.355
6	27.093	27.158
7	21.194	27.733
8	23.985	27.82
9	24.267	29.917
10	24.299	32.569
File J (μm) Rank	Radial	Tangential
0		12.567
1	17.0513	14.199
2	29.187	16.733
3	35.478	16.639
4	28.9	17.83
5	31.785	18.111
6	31.15	20.871
7	33.462	18.352
8	25.509	21.332
9	23.935	19.451
10	26.301	21.722
11	27.596	22.584

[truncated: 7 more sheets: Gmujij, 1.USNM 557840 Cbot a, 2.USNM 557839-2b Atop d, 3.USNM 557839-2b Bbot a, 4.USNM 557840 Fbot a, 5.USNM 557840 Htop b, 6.USNM 557840 Fbot c]
